# Supplementary material for: Kidney Cancer Diagnosis and Surgery Selection by Machine Learning from CT Scans Combined with Clinical Metadata
Source: Cancers (Basel). 2023 Jun 14;15(12):3189. doi: 10.3390/cancers15123189 (PMC10296307; doi:10.3390/cancers15123189)
Supplement: Supplementary file 1 [file cancers-15-03189-s001.zip]

Archive with 1 entries (1 files):
- cancers-2403359-supplementary.pdf
